# Supplementary material for: Nanoparticles of Costus speciosus Ameliorate Diabetes-Induced Structural Changes in Rat Prostate through Mediating the Pro-Inflammatory Cytokines IL 6, IL1β and TNF-α
Source: Molecules. 2022 Feb 2;27(3):1027. doi: 10.3390/molecules27031027 (PMC8839105; doi:10.3390/molecules27031027)
Supplement: Supplementary file 1 [file molecules-27-01027-s001.zip]

Archive with 1 entries (1 files):
- molecules-1563778-supplementary.pdf
